# Supplementary material for: Deglacial water-table decline in Southern California recorded by noble gas isotopes
Source: Nat Commun. 2019 Dec 16;10:5739. doi: 10.1038/s41467-019-13693-2 (PMC6915717; doi:10.1038/s41467-019-13693-2)
Supplement: Supplementary file 4 — Supplementary Dataset 1 [file 41467_2019_13693_MOESM4_ESM.xlsx]

## Sheet: SIO Measurements
Well info						SIO Analysis Details						Bulk concentrations (μmol/kg)			Isotope ratio δ values (‰ w.r.t. La Jolla Air)								δ* values (per meg/amu)
							Date of analysis
Region	Well/Rep ID	USGS link	Latitude (deg N)	Longitude (deg E)	Elevation (m a.s.l.)	Campaign	YYYY	MM	DD	Flask ID	Tube #	[Ar]	[Kr]	[Xe]	40/36Ar	38/36Ar	86/82Kr	86/83Kr	86/84 Kr	136/129 Xe	134/129 Xe	132/129 Xe	δ*Kr	δ*Xe
Fresno (FR)	180-1 #3	https://nwis.waterdata.usgs.gov/usa/nwis/qwdata/?site_no=364200119420001&agency_cd=USGS&inventory_output=0&rdb_inventory_output=file&TZoutput=0&pm_cd_compare=Greater%20than&radio_parm_cds=all_parm_cds&format=html_table&qw_attributes=0&qw_sample_wide=wide&rdb_qw_attributes=0&date_format=YYYY-MM-DD&rdb_compression=file&submitted_form=brief_list	36.709	-119.709	90	A	2018	3	16	F4	11	14.4495	0.00313152	0.00042616	0.964142	0.436252	0.28417	0.198551	0.163977	0.291713	0.209153	0.170154	71.0264	45.3656
Fresno (FR)	180-1 #1	https://nwis.waterdata.usgs.gov/usa/nwis/qwdata/?site_no=364200119420001&agency_cd=USGS&inventory_output=0&rdb_inventory_output=file&TZoutput=0&pm_cd_compare=Greater%20than&radio_parm_cds=all_parm_cds&format=html_table&qw_attributes=0&qw_sample_wide=wide&rdb_qw_attributes=0&date_format=YYYY-MM-DD&rdb_compression=file&submitted_form=brief_list	36.709	-119.709	90	A	2018	3	19	#6	2	14.513	0.00314758	0.000428112	0.953785	0.410485	0.284761	0.197589	0.153091	0.322682	0.22703	0.175465	70.1607	48.894
Fresno (FR)	180-1 #2	https://nwis.waterdata.usgs.gov/usa/nwis/qwdata/?site_no=364200119420001&agency_cd=USGS&inventory_output=0&rdb_inventory_output=file&TZoutput=0&pm_cd_compare=Greater%20than&radio_parm_cds=all_parm_cds&format=html_table&qw_attributes=0&qw_sample_wide=wide&rdb_qw_attributes=0&date_format=YYYY-MM-DD&rdb_compression=file&submitted_form=brief_list	36.709	-119.709	90	A	2018	3	20	#7	11	14.5208	0.00315184	0.000428819	0.984478	0.409439	0.298572	0.236498	0.187707	0.234584	0.196596	0.139356	79.2008	38.2866
Fresno (FR)	180-MW #1	https://nwis.waterdata.usgs.gov/usa/nwis/qwdata/?site_no=364200119420003&agency_cd=USGS&inventory_output=0&rdb_inventory_output=file&TZoutput=0&pm_cd_compare=Greater%20than&radio_parm_cds=all_parm_cds&format=html_table&qw_attributes=0&qw_sample_wide=wide&rdb_qw_attributes=0&date_format=YYYY-MM-DD&rdb_compression=file&submitted_form=brief_list	36.709	-119.709	90	A	2018	3	15	F1	11	15.7418	0.00339829	0.000461548	0.914351	0.474203	0.300141	0.213759	0.165433	0.298702	0.19063	0.132215	74.8412	41.7722
Fresno (FR)	180-MW #3	https://nwis.waterdata.usgs.gov/usa/nwis/qwdata/?site_no=364200119420003&agency_cd=USGS&inventory_output=0&rdb_inventory_output=file&TZoutput=0&pm_cd_compare=Greater%20than&radio_parm_cds=all_parm_cds&format=html_table&qw_attributes=0&qw_sample_wide=wide&rdb_qw_attributes=0&date_format=YYYY-MM-DD&rdb_compression=file&submitted_form=brief_list	36.709	-119.709	90	A	2018	3	18	F2	9	15.4357	0.00336125	0.000459749	0.902035	0.504759	0.292594	0.202737	0.159625	0.37064	0.187516	0.160521	72.2748	48.884
Mojave (MD)	MD-1A	https://nwis.waterdata.usgs.gov/usa/nwis/qwdata/?site_no=343038117341701&agency_cd=USGS&inventory_output=0&rdb_inventory_output=file&TZoutput=0&pm_cd_compare=Greater%20than&radio_parm_cds=all_parm_cds&format=html_table&qw_attributes=0&qw_sample_wide=wide&rdb_qw_attributes=0&date_format=YYYY-MM-DD&rdb_compression=file&submitted_form=brief_list	34.511	-117.572	1029.85	A	2018	3	22	#6	3	17.0484	0.00370037	0.00050339	2.87018	1.4588	1.89704	1.42879	0.983137	2.65328	1.83557	1.10976	477.718	373.539
Mojave (MD)	MD-2A	https://nwis.waterdata.usgs.gov/ca/nwis/qwdata/?site_no=343448117344001&agency_cd=USGS&inventory_output=0&rdb_inventory_output=file&TZoutput=0&pm_cd_compare=Greater%20than&radio_parm_cds=all_parm_cds&format=html_table&qw_attributes=0&qw_sample_wide=wide&rdb_qw_attributes=0&date_format=YYYY-MM-DD&rdb_compression=file&submitted_form=brief_list	34.58	-117.579	916.308	A	2018	3	24	F2	9	13.913	0.0032011	0.000469352	1.45939	0.75391	0.647681	0.46613	0.329033	0.680444	0.539852	0.31861	159.962	102.388
Mojave (MD)	MD-3A	https://nwis.waterdata.usgs.gov/nwis/qwdata/?site_no=350048117442001&agency_cd=USGS&inventory_output=0&rdb_inventory_output=file&TZoutput=0&pm_cd_compare=Greater%20than&radio_parm_cds=all_parm_cds&format=html_table&qw_attributes=0&qw_sample_wide=wide&rdb_qw_attributes=0&date_format=YYYY-MM-DD&rdb_compression=file&submitted_form=brief_list	35.014	-117.74	723.077	A	2018	4	19	D6	2	15.5802	0.00350933	0.000503669	1.23042	0.51917	0.420751	0.33323	0.244345	0.547365	0.362781	0.200776	109.976	73.8999
Mojave (MD)	MD-3B	https://nwis.waterdata.usgs.gov/nwis/qwdata/?site_no=350048117442001&agency_cd=USGS&inventory_output=0&rdb_inventory_output=file&TZoutput=0&pm_cd_compare=Greater%20than&radio_parm_cds=all_parm_cds&format=html_table&qw_attributes=0&qw_sample_wide=wide&rdb_qw_attributes=0&date_format=YYYY-MM-DD&rdb_compression=file&submitted_form=brief_list	35.014	-117.74	723.077	A	2018	4	19	D7	2	15.5453	0.00350137	0.000502631	1.23703	0.536235	0.414019	0.33551	0.234744	0.551984	0.400037	0.263137	108.797	81.3118
Mojave (MD)	MD-4A	https://nwis.waterdata.usgs.gov/usa/nwis/qwdata/?site_no=342316117362501&agency_cd=USGS&inventory_output=0&rdb_inventory_output=file&TZoutput=0&pm_cd_compare=Greater%20than&radio_parm_cds=all_parm_cds&format=html_table&qw_attributes=0&qw_sample_wide=wide&rdb_qw_attributes=0&date_format=YYYY-MM-DD&rdb_compression=file&submitted_form=brief_list	34.388	-117.608	1499.38	A	2018	4	20	D2	8	13.6113	0.00312911	0.000464576	1.77287	0.925961	0.835448	0.612156	0.455545	0.985375	0.688844	0.398957	210.042	138.033
Mojave (MD)	MD-5C	https://nwis.waterdata.usgs.gov/nwis/qwdata/?site_no=343318117235901&agency_cd=USGS&inventory_output=0&rdb_inventory_output=file&TZoutput=0&pm_cd_compare=Greater%20than&radio_parm_cds=all_parm_cds&format=html_table&qw_attributes=0&qw_sample_wide=wide&rdb_qw_attributes=0&date_format=YYYY-MM-DD&rdb_compression=file&submitted_form=brief_list	34.555	-117.4	907.692	A	2018	5	3	D15	9	16.9206	0.00383437	0.000556015	6.13306	1.04327	0.839256	0.61062	0.430126	0.907573	0.706637	0.401242	208.357	133.919
Mojave (MD)	MD-5B	https://nwis.waterdata.usgs.gov/nwis/qwdata/?site_no=343318117235901&agency_cd=USGS&inventory_output=0&rdb_inventory_output=file&TZoutput=0&pm_cd_compare=Greater%20than&radio_parm_cds=all_parm_cds&format=html_table&qw_attributes=0&qw_sample_wide=wide&rdb_qw_attributes=0&date_format=YYYY-MM-DD&rdb_compression=file&submitted_form=brief_list	34.555	-117.4	907.692	A	2018	5	10	D3	2	16.3339	0.00369339	0.000534191	6.13414	1.02893	0.851279	0.626115	0.44232	0.888991	0.634404	0.387665	212.557	127.511
Mojave (MD)	MD-5A	https://nwis.waterdata.usgs.gov/nwis/qwdata/?site_no=343318117235901&agency_cd=USGS&inventory_output=0&rdb_inventory_output=file&TZoutput=0&pm_cd_compare=Greater%20than&radio_parm_cds=all_parm_cds&format=html_table&qw_attributes=0&qw_sample_wide=wide&rdb_qw_attributes=0&date_format=YYYY-MM-DD&rdb_compression=file&submitted_form=brief_list	34.555	-117.4	907.692	A	2018	5	16	D16	9	16.4946	0.00373475	0.000543523	6.26004	1.00481	0.851061	0.624478	0.43102	0.952224	0.655404	0.408888	211.45	134.692
Mojave (MD)	MD-6A	https://nwis.waterdata.usgs.gov/usa/nwis/qwdata/?site_no=343102117262601&agency_cd=USGS&inventory_output=0&rdb_inventory_output=file&TZoutput=0&pm_cd_compare=Greater%20than&radio_parm_cds=all_parm_cds&format=html_table&qw_attributes=0&qw_sample_wide=wide&rdb_qw_attributes=0&date_format=YYYY-MM-DD&rdb_compression=file&submitted_form=brief_list	34.517	-117.441	963.077	A	2018	5	6	D5	11	14.7216	0.00337319	0.000485883	2.24705	1.16513	1.13478	0.838022	0.569565	1.43393	1.00969	0.606781	282.336	203.451
Mojave (MD)	MD-6B	https://nwis.waterdata.usgs.gov/usa/nwis/qwdata/?site_no=343102117262601&agency_cd=USGS&inventory_output=0&rdb_inventory_output=file&TZoutput=0&pm_cd_compare=Greater%20than&radio_parm_cds=all_parm_cds&format=html_table&qw_attributes=0&qw_sample_wide=wide&rdb_qw_attributes=0&date_format=YYYY-MM-DD&rdb_compression=file&submitted_form=brief_list	34.517	-117.441	963.077	A	2018	5	14	D9	2	14.7519	0.00338038	0.000486773	2.3022	1.21714	1.15435	0.831706	0.577481	1.39762	1.01166	0.60296	284.43	200.772
Mojave (MD)	MD-7A	https://nwis.waterdata.usgs.gov/nwis/qwdata/?site_no=343331118014901&agency_cd=USGS&inventory_output=0&rdb_inventory_output=file&TZoutput=0&pm_cd_compare=Greater%20than&radio_parm_cds=all_parm_cds&format=html_table&qw_attributes=0&qw_sample_wide=wide&rdb_qw_attributes=0&date_format=YYYY-MM-DD&rdb_compression=file&submitted_form=brief_list	34.558	-118.032	840.615	A	2018	5	5	D7	2	17.1043	0.00354187	0.000466548	1.16559	0.607869	0.578024	0.434794	0.294756	0.844006	0.586531	0.366469	145.153	120.037
Mojave (MD)	MD-8A	https://nwis.waterdata.usgs.gov/nwis/qwdata/?site_no=343122118024401&agency_cd=USGS&inventory_output=0&rdb_inventory_output=file&TZoutput=0&pm_cd_compare=Greater%20than&radio_parm_cds=all_parm_cds&format=html_table&qw_attributes=0&qw_sample_wide=wide&rdb_qw_attributes=0&date_format=YYYY-MM-DD&rdb_compression=file&submitted_form=brief_list	34.523	-118.043	889.231	A	2018	5	7	D19	3	16.3832	0.00355782	0.000487625	0.813511	0.438872	0.259855	0.201538	0.156336	0.303325	0.255406	0.159605	67.8921	47.8662
Mojave (MD)	MD-9B	https://nwis.waterdata.usgs.gov/ca/nwis/qwdata/?site_no=344138117581901&agency_cd=USGS&inventory_output=0&rdb_inventory_output=file&TZoutput=0&pm_cd_compare=Greater%20than&radio_parm_cds=all_parm_cds&format=html_table&qw_attributes=0&qw_sample_wide=wide&rdb_qw_attributes=0&date_format=YYYY-MM-DD&rdb_compression=file&submitted_form=brief_list	34.693	-117.972	750.769	A	2018	5	7	D12	9	16.8717	0.00358547	0.000484003	1.13557	0.591746	0.477242	0.36473	0.241436	0.596995	0.438098	0.251019	120.327	85.5358
Mojave (MD)	MD-9A	https://nwis.waterdata.usgs.gov/ca/nwis/qwdata/?site_no=344138117581901&agency_cd=USGS&inventory_output=0&rdb_inventory_output=file&TZoutput=0&pm_cd_compare=Greater%20than&radio_parm_cds=all_parm_cds&format=html_table&qw_attributes=0&qw_sample_wide=wide&rdb_qw_attributes=0&date_format=YYYY-MM-DD&rdb_compression=file&submitted_form=brief_list	34.693	-117.972	750.769	A	2018	5	13	D11	9	16.9506	0.00360088	0.000485888	1.14276	0.584715	0.442996	0.352324	0.22785	0.558333	0.400701	0.276193	113.66	82.8298
Mojave (MD)	MD-10A	https://nwis.waterdata.usgs.gov/ca/nwis/qwdata/?site_no=343222117552901&agency_cd=USGS&inventory_output=0&rdb_inventory_output=file&TZoutput=0&pm_cd_compare=Greater%20than&radio_parm_cds=all_parm_cds&format=html_table&qw_attributes=0&qw_sample_wide=wide&rdb_qw_attributes=0&date_format=YYYY-MM-DD&rdb_compression=file&submitted_form=brief_list	34.539	-117.925	867.692	A	2018	5	9	D2	11	16.3723	0.00347949	0.000470379	1.20231	0.617193	0.598745	0.42286	0.311323	0.757645	0.510424	0.342667	147.463	108.007
Mojave (MD)	MD-10B	https://nwis.waterdata.usgs.gov/ca/nwis/qwdata/?site_no=343222117552901&agency_cd=USGS&inventory_output=0&rdb_inventory_output=file&TZoutput=0&pm_cd_compare=Greater%20than&radio_parm_cds=all_parm_cds&format=html_table&qw_attributes=0&qw_sample_wide=wide&rdb_qw_attributes=0&date_format=YYYY-MM-DD&rdb_compression=file&submitted_form=brief_list	34.539	-117.925	867.692	A	2018	5	15	D18	11	16.3751	0.00348454	0.000471181	1.25138	0.631937	0.564418	0.435359	0.298689	0.760244	0.542874	0.359808	143.793	111.352
Mojave (MD)	MD-11A	https://nwis.waterdata.usgs.gov/usa/nwis/qwdata/?site_no=342813117212901&agency_cd=USGS&inventory_output=0&rdb_inventory_output=file&TZoutput=0&pm_cd_compare=Greater%20than&radio_parm_cds=all_parm_cds&format=html_table&qw_attributes=0&qw_sample_wide=wide&rdb_qw_attributes=0&date_format=YYYY-MM-DD&rdb_compression=file&submitted_form=brief_list	34.47	-117.36	987.692	A	2018	5	4	D10	3	14.6225	0.00322368	0.000448904	3.27067	1.63765	2.3765	1.78543	1.20695	3.5043	2.45719	1.50445	595.856	498.209
Mojave (MD)	MD-11B	https://nwis.waterdata.usgs.gov/usa/nwis/qwdata/?site_no=342813117212901&agency_cd=USGS&inventory_output=0&rdb_inventory_output=file&TZoutput=0&pm_cd_compare=Greater%20than&radio_parm_cds=all_parm_cds&format=html_table&qw_attributes=0&qw_sample_wide=wide&rdb_qw_attributes=0&date_format=YYYY-MM-DD&rdb_compression=file&submitted_form=brief_list	34.47	-117.36	987.692	A	2018	5	11	D17	9	14.7013	0.00324136	0.000451173	3.26882	1.6671	2.4125	1.80144	1.22421	3.49806	2.48885	1.51586	603.561	500.546
San Diego (SD)	SDAQ-2A	https://nwis.waterdata.usgs.gov/ca/nwis/qwdata/?site_no=324641117071502&agency_cd=USGS&format=html_table	32.7781	-117.121	100	A	2018	4	10	D2	2	17.4534	0.00384554	0.000530503	1.92566	0.79968	0.563612	0.417135	0.309351	0.652993	0.444012	0.310286	142.391	94.4773
San Diego (SD)	SDAQ-2B	https://nwis.waterdata.usgs.gov/ca/nwis/qwdata/?site_no=324641117071502&agency_cd=USGS&format=html_table	32.7781	-117.121	100	A	2018	4	14	D6	3	17.4136	0.00383739	0.000530048	1.91484	0.804126	0.554984	0.416266	0.295054	0.650565	0.475093	0.288531	140.094	94.3642
San Diego (SD)	SDAQ-3A	https://nwis.waterdata.usgs.gov/ca/nwis/qwdata/?site_no=324641117071503&agency_cd=USGS&format=html_table	32.7781	-117.121	100	A	2018	4	14	D9	8	17.2371	0.0038256	0.000538634	1.43357	0.736667	0.51113	0.395179	0.277532	0.586251	0.429764	0.241118	130.944	83.529
San Diego (SD)	SDAQ-3B	https://nwis.waterdata.usgs.gov/ca/nwis/qwdata/?site_no=324641117071503&agency_cd=USGS&format=html_table	32.7781	-117.121	100	A	2018	4	16	D2	8	17.4587	0.00386865	0.000541877	1.45257	0.737745	0.520095	0.389733	0.285017	0.616157	0.388491	0.243821	131.963	83.4938
San Diego (SD)	SDAQ-4A	https://nwis.waterdata.usgs.gov/ca/nwis/qwdata/?site_no=324641117071504&agency_cd=USGS&format=html_table	32.7781	-117.121	100	A	2018	4	23	D3	11	17.5648	0.00387189	0.000540042	1.60746	0.848122	0.501193	0.386528	0.29061	0.682436	0.444402	0.287489	129.797	94.6043
San Diego (SD)	SDAQ-4B	https://nwis.waterdata.usgs.gov/ca/nwis/qwdata/?site_no=324641117071504&agency_cd=USGS&format=html_table	32.7781	-117.121	100	A	2018	4	25	D8	2	17.5685	0.00387243	0.000539338	1.52867	0.785765	0.525628	0.389083	0.282161	0.641815	0.445293	0.2788	132.324	91.2722
San Diego (SD)	SDBP 1A	https://nwis.waterdata.usgs.gov/ca/nwis/qwdata/?site_no=324318117083101&agency_cd=USGS&format=html_table	32.7218	-117.142	100	B	2018	7	18	D15	11	17.2669	0.00367338	0.000465836	2.67864	0.755174	0.643109	0.50164	0.407545	0.912227	0.568879	0.358731	168.821	123.954
San Diego (SD)	SDBP 1B	https://nwis.waterdata.usgs.gov/ca/nwis/qwdata/?site_no=324318117083101&agency_cd=USGS&format=html_table	32.7218	-117.142	100	B	2018	7	20	D9	14	17.3048	0.00368222	0.00046711	2.70315	0.773593	0.610937	0.497313	0.353131	0.876761	0.576129	0.385224	159.787	123.924
San Diego (SD)	SDBP 2B	https://nwis.waterdata.usgs.gov/ca/nwis/qwdata/?site_no=324318117083102&agency_cd=USGS&format=html_table	32.7218	-117.142	100	B	2018	7	17	D20	2	17.167	0.00366644	0.000468794	2.4628	0.757189	0.492722	0.353398	0.242231	0.615249	0.465479	0.282284	121.362	90.577
San Diego (SD)	SDBP 3	https://nwis.waterdata.usgs.gov/ca/nwis/qwdata/?site_no=324318117083103&agency_cd=USGS&format=html_table	32.7218	-117.142	100	B	2018	7	18			15.2262	0.00337682	0.000472149	1.85193	0.995237	0.897837	0.656393	0.490104	1.17553	0.857008	0.523353	225.818	170.396
San Diego (SD)	SDBP 4A	https://nwis.waterdata.usgs.gov/ca/nwis/qwdata/?site_no=324318117083104&agency_cd=USGS&format=html_table	32.7218	-117.142	100	B	2018	7	16	D13	14	15.9272	0.00343575	0.000463822	2.05264	0.939632	0.868475	0.702691	0.491928	1.22113	0.904643	0.560976	226.03	179.147
San Diego (SD)	SDBP 4B	https://nwis.waterdata.usgs.gov/ca/nwis/qwdata/?site_no=324318117083104&agency_cd=USGS&format=html_table	32.7218	-117.142	100	B	2018	7	19	D19	9	15.9563	0.00344029	0.000465031	2.01945	0.90968	0.910464	0.684215	0.493774	1.12879	0.89355	0.520921	230.448	168.301
San Diego (SD)	SDHF1A	https://nwis.waterdata.usgs.gov/ca/nwis/qwdata/?site_no=324307117063501&agency_cd=USGS&format=html_table	32.7189	-117.11	100	A	2018	5	25	D15	9	17.0985	0.00365939	0.000461606	2.51035	0.666605	0.46999	0.347192	0.244042	0.710445	0.504813	0.284181	117.538	99.6691
San Diego (SD)	SDHF1B	https://nwis.waterdata.usgs.gov/ca/nwis/qwdata/?site_no=324307117063501&agency_cd=USGS&format=html_table	32.7189	-117.11	100	A	2018	5	29	D12	2	17.1122	0.00366413	0.000462236	2.51577	0.647901	0.509608	0.378925	0.270374	0.697265	0.506981	0.314712	128.253	101.396
San Diego (SD)	SDHF2A	https://nwis.waterdata.usgs.gov/ca/nwis/qwdata/?site_no=324307117063502&agency_cd=USGS&format=html_table	32.7189	-117.11	100	A	2018	5	25	D19	9	16.8871	0.00361128	0.000463657	2.35716	0.663897	0.395879	0.288403	0.223181	0.500022	0.319896	0.231191	99.8695	70.7168
San Diego (SD)	SDHF3A	https://nwis.waterdata.usgs.gov/ca/nwis/qwdata/?site_no=324307117063503&agency_cd=USGS&format=html_table	32.7189	-117.11	100	A	2018	5	24	D3	3	15.2123	0.00336409	0.000466334	1.58496	0.792248	0.938738	0.70922	0.478178	1.36082	1.01097	0.627808	235.995	200.203
San Diego (SD)	SDHF3B	https://nwis.waterdata.usgs.gov/ca/nwis/qwdata/?site_no=324307117063503&agency_cd=USGS&format=html_table	32.7189	-117.11	100	A	2018	5	29	D2	9	15.2132	0.00336552	0.000466066	1.60112	0.813815	0.975036	0.697679	0.487642	1.44296	0.980077	0.594578	239.749	201.431
San Diego (SD)	SDHF4C	https://nwis.waterdata.usgs.gov/ca/nwis/qwdata/?site_no=324307117063504&agency_cd=USGS&format=html_table	32.7189	-117.11	100	A	2018	5	23	D19	3	14.0109	0.00309441	0.000420907	1.92794	0.856992	0.867194	0.627246	0.455762	1.28266	0.857665	0.543162	215.692	179.485
San Diego (SD)	SDHF5A	https://nwis.waterdata.usgs.gov/ca/nwis/qwdata/?site_no=324307117063505&agency_cd=USGS&format=html_table	32.7189	-117.11	100	A	2018	5	22	D9	3	13.7094	0.00297593	0.000404189	1.491	0.768555	0.926177	0.685472	0.484934	1.42937	0.986242	0.629802	232.073	203.635
San Diego (SD)	SDHF5B	https://nwis.waterdata.usgs.gov/ca/nwis/qwdata/?site_no=324307117063505&agency_cd=USGS&format=html_table	32.7189	-117.11	100	A	2018	5	27	D18	2	13.7658	0.00298949	0.00040566	1.48949	0.777387	0.925004	0.694291	0.490478	1.44769	1.07679	0.627219	233.44	209.75
San Diego (SD)	SDEP 1A	https://nwis.waterdata.usgs.gov/ca/nwis/qwdata/?site_no=324116117050801&agency_cd=USGS&format=html_table	32.6878	-117.086	100	B	2018	9	3	D11	14	17.2614	0.0037302	0.00050911	2.85329	0.636954	0.473757	0.37064	0.275489	0.722115	0.469433	0.26702	122.683	97.4167
San Diego (SD)	SDEP 1B	https://nwis.waterdata.usgs.gov/ca/nwis/qwdata/?site_no=324116117050801&agency_cd=USGS&format=html_table	32.6878	-117.086	100	B	2018	9	4	D9	14	17.2103	0.00372297	0.000508264	2.84879	0.656759	0.499443	0.391831	0.27343	0.619837	0.498356	0.294393	128.099	93.4187
San Diego (SD)	SDEP 2B	https://nwis.waterdata.usgs.gov/ca/nwis/qwdata/?site_no=324116117050802&agency_cd=USGS&format=html_table	32.6878	-117.086	100	B	2018	9	1	D18	14	16.8453	0.00371651	0.000528874	1.63022	0.757141	0.591542	0.468366	0.372402	0.742076	0.497864	0.348486	155.712	107.258
San Diego (SD)	SDEP 2C	https://nwis.waterdata.usgs.gov/ca/nwis/qwdata/?site_no=324116117050802&agency_cd=USGS&format=html_table	32.6878	-117.086	100	B	2018	9	2	D16	14	16.9229	0.00373371	0.000530595	1.66852	0.745098	0.604456	0.408014	0.312178	0.744772	0.583835	0.30627	147.519	107.488
San Diego (SD)	SDEP-3A	https://nwis.waterdata.usgs.gov/ca/nwis/qwdata/?site_no=324116117050803&agency_cd=USGS&format=html_table	32.6878	-117.086	100	A	2018	3	31	D8	3	14.1414	0.00306389	0.000415291	1.17479	0.612105	0.666194	0.537699	0.354102	1.06558	0.716646	0.460018	172.827	150.072
San Diego (SD)	SDEP 4	https://nwis.waterdata.usgs.gov/ca/nwis/qwdata/?site_no=324116117050804&agency_cd=USGS&format=html_table	32.6878	-117.086	100	B	2018	8	31	D12/D20	9	14.0361	0.0030399	0.000415595	1.22122	0.617049	0.542634	0.418431	0.295707	0.904886	0.638809	0.378798	138.517	128.19
San Diego (SD)	SDEP 5	https://nwis.waterdata.usgs.gov/ca/nwis/qwdata/?site_no=324116117050805&agency_cd=USGS&format=html_table	32.6878	-117.086	100	B	2018	8	4	D9/D15	9	14.0645	0.00303434	0.00041279	1.29677	0.650955	0.531464	0.385587	0.311182	0.778182	0.452396	0.324923	134.882	105.953
San Diego (SD)	SDNB-2	https://nwis.waterdata.usgs.gov/ca/nwis/qwdata/?site_no=324055117064402&agency_cd=USGS&format=html_table	32.6821	-117.112	100	A	2018	4	2	D7	11	14.1742	0.0031147	0.000431945	1.51092	0.801031	0.828185	0.61822	0.435662	1.25189	0.781468	0.4875	208.363	168.636
San Diego (SD)	SDSW-1B	https://nwis.waterdata.usgs.gov/ca/nwis/qwdata/?site_no=323932117050801&agency_cd=USGS&format=html_table	32.659	-117.086	100	A	2018	3	29	D2	9	17.23	0.00371844	0.000500277	3.29257	0.52554	0.211913	0.153749	0.145721	0.150939	0.0782154	0.0810207	55.5333	21.2297
San Diego (SD)	SDSW 2A	https://nwis.waterdata.usgs.gov/ca/nwis/qwdata/?site_no=323932117050802&agency_cd=USGS&format=html_table	32.659	-117.086	100	B	2018	8	4	D7	14	17.2341	0.00380272	0.000537654	1.86261	0.674974	0.599441	0.471936	0.337736	0.836419	0.582747	0.34634	154.645	117.744
San Diego (SD)	SDSW 2B	https://nwis.waterdata.usgs.gov/ca/nwis/qwdata/?site_no=323932117050802&agency_cd=USGS&format=html_table	32.659	-117.086	100	B	2018	8	6	D18	14	17.2339	0.00380037	0.000537548	1.84408	0.648255	0.568848	0.408589	0.322365	0.824677	0.523589	0.354614	143.293	115.181
San Diego (SD)	SDSW-3A	https://nwis.waterdata.usgs.gov/ca/nwis/qwdata/?site_no=323932117050803&agency_cd=USGS&format=html_table	32.659	-117.086	100	A	2018	3	27	D5	8	16.4306	0.00365353	0.000523548	1.32626	0.656007	0.62729	0.445477	0.31913	0.798155	0.607402	0.353049	154.114	116.945
San Diego (SD)	SDSW-3B	https://nwis.waterdata.usgs.gov/ca/nwis/qwdata/?site_no=323932117050803&agency_cd=USGS&format=html_table	32.659	-117.086	100	A	2018	4	5	D6	9	16.5597	0.00369679	0.000525915	1.36386	0.692833	0.615578	0.489671	0.349218	0.866441	0.603136	0.380752	160.622	123.646
San Diego (SD)	SDSW 4	https://nwis.waterdata.usgs.gov/ca/nwis/qwdata/?site_no=323932117050804&agency_cd=USGS&format=html_table	32.659	-117.086	100	B	2018	8	30	D9/D19	8	15.337	0.00336372	0.000472052	1.45574	0.709636	0.614343	0.474339	0.359618	0.778862	0.55698	0.30169	158.576	108.516
San Diego (SD)	SDSW 5	https://nwis.waterdata.usgs.gov/ca/nwis/qwdata/?site_no=323932117050805&agency_cd=USGS&format=html_table	32.659	-117.086	100	B	2018	8	6	D19/D3	8	15.658	0.00341396	0.000472218	1.22957	0.661312	0.333988	0.263271	0.209143	0.316879	0.186307	0.126369	87.6905	42.6863

## Sheet: Inverse model WTD, T results
Region	Well/Rep ID	Mean WTD (m)	σ WTD (m)	Mean T_surf (⁰C/m)	σ T_surf (⁰C/m)	Pressure (atm)	Geothermal gradient (⁰C/m)
Fresno (FR)	180-1 #3	6.83259	0.987409	20.3563	0.270576	0.989571	0.033
Fresno (FR)	180-1 #1	7.75424	0.913126	20.2023	0.292079	0.989571	0.033
Fresno (FR)	180-1 #2	5.78245	0.910001	20.22	0.283511	0.989571	0.033
Fresno (FR)	180-MW #1	6.6944	0.912903	18.2482	0.34513	0.989571	0.033
Fresno (FR)	180-MW #3	8.2061	0.924566	18.0622	0.294188	0.989571	0.033
Mojave (MD)	MD-1A	93.4315	0.739682	13.3091	0.494743	0.888607	0.02
Mojave (MD)	MD-2A	21.6205	0.717156	14.1787	0.111097	0.900088	0.02
Mojave (MD)	MD-3A	13.7803	1.0944	12.7931	0.196901	0.920045	0.02
Mojave (MD)	MD-3B	15.3405	1.13997	12.7955	0.193273	0.920045	0.02
Mojave (MD)	MD-4A	31.725	0.705976	12.3682	0.103457	0.843162	0.02
Mojave (MD)	MD-5C	30.4512	0.703758	9.49543	0.13946	0.900966	0.02
Mojave (MD)	MD-5B	29.8017	0.697643	10.5336	0.175956	0.900966	0.02
Mojave (MD)	MD-5A	30.9206	0.707309	10.0278	0.18003	0.900966	0.02
Mojave (MD)	MD-6A	48.3027	0.714745	12.6077	0.189781	0.895342	0.02
Mojave (MD)	MD-6B	47.9511	0.70972	12.5702	0.197818	0.895342	0.02
Mojave (MD)	MD-7A	25.6503	0.946952	16.9739	0.548522	0.907838	0.02
Mojave (MD)	MD-8A	7.49715	0.738462	14.145	0.410377	0.902851	0.02
Mojave (MD)	MD-9B	16.9027	0.893543	15.3577	0.454484	0.91715	0.02
Mojave (MD)	MD-9A	15.9088	1.02521	15.276	0.465775	0.91715	0.02
Mojave (MD)	MD-10A	22.7909	0.736069	15.6799	0.434542	0.905056	0.02
Mojave (MD)	MD-10B	23.0577	1.00047	15.6298	0.457232	0.905056	0.02
Mojave (MD)	MD-11A	124.516	0.759435	15.2713	0.355456	0.892857	0.02
Mojave (MD)	MD-11B	125.367	0.746867	15.156	0.377776	0.892857	0.02
San Diego (SD)	SDAQ-2A	19.3127	0.723908	14.1076	0.419268	0.988421	0.0296186
San Diego (SD)	SDAQ-2B	19.2114	0.709342	14.0837	0.405503	0.988421	0.0296186
San Diego (SD)	SDAQ-3A	16.5445	0.725671	13.1438	0.230947	0.988421	0.0296186
San Diego (SD)	SDAQ-3B	16.766	0.715195	13.1002	0.30504	0.988421	0.0296186
San Diego (SD)	SDAQ-4A	18.7187	0.994097	13.2471	0.326332	0.988421	0.0296186
San Diego (SD)	SDAQ-4B	18.0938	0.79337	13.3633	0.34272	0.988421	0.0296186
San Diego (SD)	SDBP 1A	28.142	1.06419	19.9327	0.264536	0.988421	0.0409329
San Diego (SD)	SDBP 1B	27.3874	1.3794	19.8126	0.282244	0.988421	0.0409329
San Diego (SD)	SDBP 2B	18.699	1.65366	19.6284	0.329036	0.988421	0.0409329
San Diego (SD)	SDBP 3	39.2674	1.04406	16.0633	0.22233	0.988421	0.0409329
San Diego (SD)	SDBP 4A	41.3387	1.02921	17.5713	0.481578	0.988421	0.0409329
San Diego (SD)	SDBP 4B	39.7319	1.02852	17.4789	0.469631	0.988421	0.0409329
San Diego (SD)	SDHF1A	22.2038	1.10792	20.0622	0.27561	0.988421	0.0352272
San Diego (SD)	SDHF1B	21.5925	1.46886	20.1935	0.305579	0.988421	0.0352272
San Diego (SD)	SDHF2A	13.7386	1.38868	19.9791	0.31336	0.988421	0.0352272
San Diego (SD)	SDHF3A	45.1517	0.964958	16.6457	0.284084	0.988421	0.0352272
San Diego (SD)	SDHF3B	46.2585	0.905441	16.6628	0.305997	0.988421	0.0352272
San Diego (SD)	SDHF4C	41.1474	1.22089	19.9663	0.33919	0.988421	0.0352272
San Diego (SD)	SDHF5A	47.7898	1.60798	21.1193	0.299673	0.988421	0.0352272
San Diego (SD)	SDHF5B	49.5891	1.5881	20.9111	0.311057	0.988421	0.0352272
San Diego (SD)	SDEP 1A	20.41	1.52971	15.2132	0.433102	0.988421	0.034768
San Diego (SD)	SDEP 1B	18.6778	1.29974	15.3831	0.417679	0.988421	0.034768
San Diego (SD)	SDEP 2B	22.3234	1.01858	13.4476	0.188085	0.988421	0.034768
San Diego (SD)	SDEP 2C	22.2656	1.19797	13.3244	0.203742	0.988421	0.034768
San Diego (SD)	SDEP-3A	34.749	1.33517	20.521	0.318637	0.988421	0.034768
San Diego (SD)	SDEP 4	28.5605	1.15686	20.4588	0.222699	0.988421	0.034768
San Diego (SD)	SDEP 5	22.9607	1.86496	21.0223	0.299071	0.988421	0.034768
San Diego (SD)	SDNB-2	38.1131	1.11649	19.9982	0.232502	0.988421	0.0100175
San Diego (SD)	SDSW-1B	0.800142	0.906422	16.7237	0.509837	0.988421	0.0372488
San Diego (SD)	SDSW 2A	24.7226	1.32221	12.8835	0.211242	0.988421	0.0372488
San Diego (SD)	SDSW 2B	23.7864	1.49416	12.8723	0.220579	0.988421	0.0372488
San Diego (SD)	SDSW-3A	24.1321	0.915423	13.4625	0.191742	0.988421	0.0372488
San Diego (SD)	SDSW-3B	25.8097	1.01296	13.2584	0.19912	0.988421	0.0372488
San Diego (SD)	SDSW 4	23.5221	1.05358	16.6835	0.204945	0.988421	0.0372488
San Diego (SD)	SDSW 5	6.53609	1.07383	17.2604	0.228761	0.988421	0.0372488

## Sheet: SD sample info
Sample/Well ID	C-14 (% modern)	d13C (‰ PDB)	q	Median age (kyr)	Well depth (m)
SDAQ-2A	2.57	-14.13	0.5652	29.64	222.561
SDAQ-2B	2.57	-14.13	0.5652	29.64	222.561
SDAQ-3A	3.03	-14.08	0.5632	28.14	147.866
SDAQ-3B	3.03	-14.08	0.5632	28.14	147.866
SDAQ-4A	1.07	-14.3	0.572	37.18	50.3049
SDAQ-4B	1.07	-14.3	0.572	37.18	50.3049
SDBP 1A	2.59	-7.58	0.3032	25.35	454.268
SDBP 1B	2.59	-7.58	0.3032	25.35	454.268
SDBP 2B	3.53	-7.99	0.3196	21.85	317.073
SDBP 3	13.91	-12.86	0.5144	12.6175	176.829
SDBP 4A	19.83	-11.49	0.4596	7.475	73.1707
SDBP 4B	19.83	-11.49	0.4596	7.475	73.1707
SDHF1A	2.81	-10.14	0.4056	26.31	493.902
SDHF1B	2.81	-10.14	0.4056	26.31	493.902
SDHF2A	3.71	-8.05	0.322	21.575	317.073
SDHF3A	4.8	-13.06	0.5224	23.555	240.854
SDHF3B	4.8	-13.06	0.5224	23.555	240.854
SDHF4C	19.26	-12.77	0.5108	9.0025	137.195
SDHF5A	29.89	-11.08	0.4432	2.965	76.2195
SDHF5B	29.89	-11.08	0.4432	2.965	76.2195
SDEP 1A	1.28	-6.89	0.2756	29.45	396.341
SDEP 1B	1.28	-6.89	0.2756	29.45	396.341
SDEP 2B	12.37	-14.01	0.5604	15.015	292.683
SDEP 2C	12.37	-14.01	0.5604	15.015	292.683
SDEP-3A	21.97	-11.85	0.474	7.4275	231.707
SDEP 4	37.14	-13.86	0.5544	3.1975	131.098
SDEP 5	33.16	-12.35	0.494	3.7025	51.8293
SDNB-2	11.98	-12.37	0.4948	13.5475	207.317
SDSW-1B	0.3	-19.32	0.7728	40	606.707
SDSW 2A	1.13	-12.81	0.5124	35.68	403.963
SDSW 2B	1.13	-12.81	0.5124	35.68	403.963
SDSW-3A	7.6	-15.91	0.6364	21.445	298.78
SDSW-3B	7.6	-15.91	0.6364	21.445	298.78
SDSW 4	18.77	-15.29	0.6116	11.91	170.732
SDSW 5	58.68	-13.3	0.532	0	57.9268

## Sheet: Raw measurement details
Overview of calculation steps:			*δraw refers to the raw mean value (sample vs reference gas) of all integration cycles for a given sample
δ = (δ'smp+1)/(δ'atm+1) -1			*PI refers to relative pressure imbalance between sample and standard gases given in per mil as PI = Vsa/Vref-1, where Vsa and Vref are mean sample and reference gas voltages during analysis (note: the ratio of Vsa/Vref is equivalent to the sample-side and reference-side partial pressures of an isotope of interest)
δ'smp = δraw-PIS*PI-CS*δelem-δext			*PIS refers to pressure imbalance sensitivity (e.g. Severinghaus and Grachev, 2003) in per mil/per mil
			*CS refers to chemical slope in per mil (isotope ratio) / per mil (elemental ratio)
			*δelem refers to the sample/reference difference in either Kr/Ar or Xe/Ar (for Kr or Xe isotopes, respectively) in per mil
			*δext refers to the mean standard aliquot test value from running standard gas through the extraction and purification system (Seltzer et al., 2019, EPSL)
PRE-NORMALIZED GROUNDWATER MEASUREMENTS (δ'smp)											ATMOSPHERIC MEASUREMENTS (δ'atm)
Well info			Isotope ratio δ' values (‰ w.r.t. working standard ST-AEW1)									Isotope ratio δ' values (‰ w.r.t. working standard ST-AEW1)
Region	Well/Rep ID	Elevation	86/82Kr	86/83Kr	86/84 Kr	136/129 Xe	134/129 Xe	132/129 Xe				86/82Kr	86/83Kr	86/84 Kr	136/129 Xe	134/129 Xe	132/129 Xe
Fresno (FR)	180-1 #3	90	1.46532	1.06759	0.737343	-12.8493	-9.25386	-5.58106			Mean	1.18082	0.86887	0.573272	-13.1372	-9.46103	-5.75024
Fresno (FR)	180-1 #1	90	1.46591	1.06663	0.726451	-12.8187	-9.23615	-5.57578			σ	0.0246683	0.0182249	0.0111462	0.0344629	0.0350311	0.0187989
Fresno (FR)	180-1 #2	90	1.47974	1.10557	0.761087	-12.9057	-9.2663	-5.61168			SE	0.00932373	0.00688835	0.00421285	0.0172315	0.0175156	0.00939947
Fresno (FR)	180-MW #1	90	1.48131	1.08281	0.738801	-12.8424	-9.27221	-5.61878			N	7	7	7	4	4	4
Fresno (FR)	180-MW #3	90	1.47376	1.07178	0.732989	-12.7714	-9.27529	-5.59064
Mojave (MD)	MD-1A	1029.85	3.0801	2.2989	1.55697	-10.5188	-7.64283	-4.64686			STANDARD ALIQUOT TESTS (δext)
Mojave (MD)	MD-2A	916.308	1.82926	1.3354	0.902494	-12.4657	-8.92629	-5.43346				Isotope ratio δ' values (‰ w.r.t. working standard ST-AEW1)
Mojave (MD)	MD-3A	723.077	1.60206	1.20239	0.817757	-12.597	-9.10169	-5.55062				86/82Kr	86/83Kr	86/84 Kr	136/129 Xe	134/129 Xe	132/129 Xe
Mojave (MD)	MD-3B	723.077	1.59533	1.20467	0.808151	-12.5925	-9.06478	-5.48861			Mean	0.0167355	0.020177	-0.00734043	0.0337836	0.0123452	0.00784999
Mojave (MD)	MD-4A	1499.38	2.01725	1.48156	1.02908	-12.1648	-8.77871	-5.35357			σ	0.00784856	0.00923172	0.0205774	0.0259389	0.0189651	0.0220585
Mojave (MD)	MD-5C	907.692	2.02106	1.48002	1.00365	-12.2415	-8.76108	-5.3513			SE	0.00296648	0.00348926	0.00777754	0.00980399	0.00716812	0.00833732
Mojave (MD)	MD-5B	907.692	2.0331	1.49553	1.01585	-12.2599	-8.83263	-5.3648			N	7	7	7	7	7	7
Mojave (MD)	MD-5A	907.692	2.03288	1.49389	1.00454	-12.1975	-8.81183	-5.3437
Mojave (MD)	MD-6A	963.077	2.31693	1.70762	1.14316	-11.7221	-8.4609	-5.14695
Mojave (MD)	MD-6B	963.077	2.33653	1.7013	1.15108	-11.7579	-8.45895	-5.15074
Mojave (MD)	MD-7A	840.615	1.75952	1.30404	0.868197	-12.3043	-8.88005	-5.38588
Mojave (MD)	MD-8A	889.231	1.44098	1.07058	0.729698	-12.8378	-9.20804	-5.59155
Mojave (MD)	MD-9B	750.769	1.65862	1.23392	0.814847	-12.548	-9.02708	-5.50066
Mojave (MD)	MD-9A	750.769	1.62434	1.2215	0.801253	-12.5862	-9.06412	-5.47563
Mojave (MD)	MD-10A	867.692	1.78027	1.2921	0.884774	-12.3895	-8.95544	-5.40954
Mojave (MD)	MD-10B	867.692	1.7459	1.30461	0.872133	-12.3869	-8.9233	-5.3925
Mojave (MD)	MD-11A	987.692	3.56012	2.65585	1.78092	-9.67893	-7.0271	-4.25444
Mojave (MD)	MD-11B	987.692	3.59617	2.67188	1.79819	-9.68508	-6.99573	-4.24309
San Diego (SD)	SDAQ-2A	100	1.74509	1.28637	0.882801	-12.4928	-9.02122	-5.44174
San Diego (SD)	SDAQ-2B	100	1.73646	1.2855	0.868495	-12.4952	-8.99044	-5.46337
San Diego (SD)	SDAQ-3A	100	1.69255	1.26439	0.850964	-12.5586	-9.03534	-5.51051
San Diego (SD)	SDAQ-3B	100	1.70153	1.25894	0.858453	-12.5291	-9.07622	-5.50782
San Diego (SD)	SDAQ-4A	100	1.6826	1.25573	0.864049	-12.4637	-9.02084	-5.4644
San Diego (SD)	SDAQ-4B	100	1.70707	1.25829	0.855595	-12.5038	-9.01995	-5.47304
San Diego (SD)	SDBP 1A	100	1.82469	1.37095	0.981052	-12.2369	-8.89754	-5.39357
San Diego (SD)	SDBP 1B	100	1.79248	1.36662	0.926605	-12.2719	-8.89036	-5.36723
San Diego (SD)	SDBP 2B	100	1.67412	1.22257	0.815642	-12.53	-8.99996	-5.46958
San Diego (SD)	SDBP 3	100	2.07971	1.52583	1.06366	-11.9771	-8.61213	-5.22989
San Diego (SD)	SDBP 4A	100	2.05032	1.57217	1.06548	-11.9321	-8.56495	-5.19249
San Diego (SD)	SDBP 4B	100	2.09236	1.55368	1.06733	-12.0232	-8.57594	-5.23231
San Diego (SD)	SDHF1A	100	1.65136	1.21636	0.817454	-12.4361	-8.961	-5.46769
San Diego (SD)	SDHF1B	100	1.69103	1.24812	0.843802	-12.4491	-8.95885	-5.43734
San Diego (SD)	SDHF2A	100	1.57716	1.15752	0.796582	-12.6437	-9.14416	-5.52038
San Diego (SD)	SDHF3A	100	2.12066	1.57871	1.05172	-11.7942	-8.45963	-5.12604
San Diego (SD)	SDHF3B	100	2.157	1.56715	1.06119	-11.7132	-8.49023	-5.15908
San Diego (SD)	SDHF4C	100	2.04903	1.49666	1.0293	-11.8714	-8.61148	-5.2102
San Diego (SD)	SDHF5A	100	2.10809	1.55494	1.05848	-11.7266	-8.48412	-5.12406
San Diego (SD)	SDHF5B	100	2.10691	1.56376	1.06403	-11.7085	-8.39443	-5.12663
San Diego (SD)	SDEP 1A	100	1.65513	1.23983	0.848919	-12.4246	-8.99604	-5.48475
San Diego (SD)	SDEP 1B	100	1.68085	1.26104	0.846859	-12.5255	-8.96739	-5.45754
San Diego (SD)	SDEP 2B	100	1.77306	1.33764	0.945888	-12.4049	-8.96788	-5.40376
San Diego (SD)	SDEP 2C	100	1.78599	1.27724	0.885629	-12.4022	-8.88272	-5.44573
San Diego (SD)	SDEP-3A	100	1.8478	1.40704	0.927578	-12.0856	-8.75117	-5.29287
San Diego (SD)	SDEP 4	100	1.72409	1.28766	0.869149	-12.2442	-8.82827	-5.37362
San Diego (SD)	SDEP 5	100	1.71291	1.25479	0.884633	-12.3692	-9.01292	-5.42718
San Diego (SD)	SDNB-2	100	2.00998	1.48763	1.00918	-11.9018	-8.68696	-5.26554
San Diego (SD)	SDSW-1B	100	1.39298	1.02275	0.719077	-12.9882	-9.38356	-5.66968
San Diego (SD)	SDSW 2A	100	1.78097	1.34122	0.911202	-12.3118	-8.8838	-5.40589
San Diego (SD)	SDSW 2B	100	1.75034	1.27781	0.895822	-12.3233	-8.9424	-5.39766
San Diego (SD)	SDSW-3A	100	1.80885	1.31473	0.892585	-12.3495	-8.85938	-5.39922
San Diego (SD)	SDSW-3B	100	1.79712	1.35897	0.92269	-12.2821	-8.8636	-5.37168
San Diego (SD)	SDSW 4	100	1.79589	1.34362	0.933097	-12.3686	-8.90932	-5.45028
San Diego (SD)	SDSW 5	100	1.5152	1.13237	0.782535	-12.8245	-9.27649	-5.6246
